# Supplementary material for: Targeting RPLP2 Triggers DLBCL Ferroptosis by Decreasing FXN Expression
Source: Biomedicines. 2025 May 28;13(6):1320. doi: 10.3390/biomedicines13061320 (PMC12189634; doi:10.3390/biomedicines13061320)
Supplement: Supplementary file 1 [file biomedicines-13-01320-s001.zip]

Archive with 1 entries (1 files):
- biomedicines-3611781-supplementary.pdf
